# Supplementary material for: GWAS and functional studies suggest a role for altered DNA repair in the evolution of drug resistance in Mycobacterium tuberculosis
Source: eLife. 2023 Jan 25;12:e75860. doi: 10.7554/eLife.75860 (PMC9876569; doi:10.7554/eLife.75860)
Supplement: Figure 3—figure supplement 1—source data 1. [file elife-75860-fig3-figsupp1-data1.zip]

Archive with 2 entries (2 files):
- Figure3-FigureSupplement 1-SourceData-1  (6).tif
- __MACOSX/._Figure3-FigureSupplement 1-SourceData-1  (6).tif
